# Supplementary material for: Development of Phenotyping Algorithms for the Identification of Organ Transplant Recipients: Cohort Study
Source: JMIR Med Inform. 2020 Dec 10;8(12):e18001. doi: 10.2196/18001 (PMC7759442; doi:10.2196/18001)
Supplement: Multimedia Appendix 1 [file medinform_v8i12e18001_app1.xlsx]

## Sheet: Tuning parameters
Table S1. Tuning parameters used by the final models
	CART - rpart	RF - ranger	XGB - xgbTree
overall	cp = 0.1238794	mtry = 77, splitrule = gini and min.node.size = 1	nrounds = 100, max_depth = 1, eta = 0.3, gamma = 0, colsample_bytree = 0.6, min_child_weight = 1 and subsample = 0.5
heart	cp = 0.620155	mtry = 39, splitrule = extratrees and min.node.size = 1	nrounds = 50, max_depth = 1, eta = 0.3, gamma = 0, colsample_bytree = 0.6, min_child_weight = 1 and subsample = 0.8333333
lung	cp = 0	mtry = 20, splitrule = extratrees and min.node.size = 1	nrounds = 50, max_depth = 8, eta = 0.3, gamma = 0, colsample_bytree = 0.8, min_child_weight = 1 and subsample = 1
kidney	cp = 0	mtry = 114, splitrule = extratrees and min.node.size = 1	nrounds = 50, max_depth = 3, eta = 0.4, gamma = 0, colsample_bytree = 0.6, min_child_weight = 1 and subsample = 0.6111111
liver	cp = 0	mtry = 20, splitrule = extratrees and min.node.size = 1	nrounds = 50, max_depth = 2, eta = 0.3, gamma = 0, colsample_bytree = 0.8, min_child_weight = 1 and subsample = 0.7222222
bone marrow	cp = 0	mtry = 20, splitrule = gini and min.node.size = 1	nrounds = 200, max_depth = 1, eta = 0.3, gamma = 0, colsample_bytree = 0.6, min_child_weight = 1 and subsample = 0.5555556

## Sheet: Variable Importance
Table S2. The twenty most important variables used in each final model
	overall			heart			lung			kidney			liver			bone marrow
CART	trans_int	100		V42.1	100		X996.84	100		V42.0	100		V42.7	100		V42.82	100
	status_count	95.19		X996.83	71.69		V42.6	90.1599		X55.69	75.4715		X50.59	76.7571		X996.85	65.6211
	follow_up	92.69		X33945	70.43		Z94.2	52.7983		X996.81	60.673		X47135	71.891		V42.81	63.3551
	proc_count	86.93		Z94.1	67.02		T86.818	48.6906		X50360	58.9077		Z94.4	64.2573		X38241	56.196
	comp_count	48.87		Z48.21	60.25		T86.819	47.6786		Z94.0	58.8126		X996.82	49.4712		Z94.84	49.2653
	trans_year	22.19		V58.44	0		status_count	0.5075		status_count	7.1027		follow_up	0.3128		X41.03	21.766
	X0FY00Z0	0		X30243X1	0		T86.890	0		trans_year	4.3579		trans_year	0.3087		X41.04	17.9548
	ETHNICITYNH	0		X41.05	0		X38240	0		aftercare_count	3.9438		proc_count	0		trans_year	17.717
	T86.09	0		T86.890	0		X41.03	0		V58.44	3.9438		X33935	0		X41.01	10.4168
	Z94.83	0		X33.5	0		Z48.280	0		proc_count	3.629		X38242	0		status_count	8.32713
	V42	0		T86.20	0		aftercare_count	0		comp_count	2.5815		T86.01	0		RACE_CAUCASIAN	0.91068
	X32852	0		T86.10	0		X50.59	0		trans_int	0.9131		T86.40	0		follow_up	0.71377
	V42.89	0		X0BYK0Z0	0		T86.09	0		follow_up	0.5946		RACE_CAUCASIAN	0		V42.0	0.58464
	V42.8	0		T86.99	0		X0TY00Z0	0		T86.41	0		V42.1	0		trans_int	0.27868
	Z48.298	0		X38243	0		T86.899	0		X50340	0		X41.07	0		comp_count	0.12034
	X37.51	0		T86.11	0		Z48.23	0		X38241	0		X41.05	0		GENDERM	0.02534
	V58.44	0		Z94.81	0		T86.21	0		X38240	0		T86.90	0		X47136	0
	T86.02	0		GENDERM	0		V42.8	0		V42.8	0		T86.11	0		X0TY00Z0	0
	X30243G2	0		T86.892	0		X38242	0		V42.81	0		T86.19	0		Z48.290	0
	X996.8	0		X48554	0		X30243X1	0		X33.5	0		X30243Y1	0		T86.09	0
RF	overall			heart			lung			kidney			liver			bone marrow
	status_count	100		V42.1	100		V42.6	100		V42.0	100		X50.59	100		V42.82	100
	trans_int	69.908		X996.83	64.442		X996.84	96.654		Z94.0	60.364		V42.7	98.359		X38241	45.116
	trans_year	52.692		X33945	61.388		X33.52	44.379		X55.69	58.361		X47135	59.222		X996.85	36.979
	follow_up	49.272		X37.51	27.197		Z94.2	41.84		X996.81	27.006		Z94.4	44.296		trans_int	33.509
	proc_count	47.831		T86.298	25.884		X33.51	31.138		X50360	20.017		X996.82	34.585		V42.81	33.434
	comp_count	15.42		Z94.1	25.147		T86.819	30.064		Z48.22	11.843		Z48.23	18.42		X41.04	32.877
	V42.0	13.464		Z48.21	23.888		T86.818	29.856		T86.19	10.538		T86.49	13.606		Z94.84	31.664
	V42.7	8.011		T86.20	15.207		Z48.24	13.704		T86.12	10.501		X0FY00Z0	11.184		status_count	31.642
	X50360	7.592		T86.21	11.256		X32853	13.656		follow_up	8.97		proc_count	7.207		proc_count	29.64
	V42.82	6.441		X02YA0Z0	9.391		T86.810	10.611		trans_year	7.36		V58.44	5.669		follow_up	22.772
	Z94.0	5.765		T86.290	7.773		X33.5	10.561		trans_int	5.569		DECEASEDY	5.616		X38240	21.014
	V42.81	5.363		comp_count	5.088		X32854	9.205		V42	4.771		status_count	4.51		trans_year	20.834
	X996.81	4.996		trans_year	4.77		X32851	5.659		proc_count	4.561		aftercare_count	3.397		V42.0	12.612
	T86.12	4.935		status_count	4.619		comp_count	4.774		status_count	3.704		ETHNICITYUN	3.017		X41.03	8.857
	T86.19	4.711		T86.23	4.525		DECEASEDY	4.179		RACE_UNKNOWN	2.93		trans_int	2.75		comp_count	8.461
	T86.819	4.337		proc_count	4.373		RACE_CAUCASIAN	3.536		T86.10	2.234		RACE_CAUCASIAN	2.736		aftercare_count	7.63
	Z94.4	4.276		trans_int	3.021		X0BYM0Z0	3.524		X50370	2.219		T86.41	2.645		V58.44	5.571
	V42.6	4.268		follow_up	2.28		proc_count	2.996		X0TY00Z0	2.16		X50360	2.598		X41.01	5.003
	Z94.81	3.571		V42.0	2.189		trans_year	2.908		V58.44	1.76		trans_year	2.543		T86.09	4.314
	X41.04	3.472		Z48.298	1.984		status_count	2.513		comp_count	1.754		ETHNICITYNH	2.513		X41.05	3.956
	overall			heart			lung			kidney			liver			bone marrow
XGB	status_count	100		V42.1	100		X996.84	100		V42.0	100		V42.7	100		V42.82	100
	trans_int	77.6631		X996.83	27.5528		V42.6	97		X55.69	64.896		Z94.4	12.8955		X996.85	55.057
	proc_count	40.136		Z94.1	14.723		Z94.2	19.6		Z94.0	51.405		X50.59	8.3514		X38241	45.84
	trans_year	32.8282		X33945	8.0051		T86.819	6.4		X996.81	28.848		trans_year	4.3412		trans_year	37.986
	comp_count	12.7175		trans_year	2.562		status_count	5.65		trans_year	24.935		X47135	3.1185		V42.81	30.82
	follow_up	7.6288		status_count	2.1125		trans_year	3.62		follow_up	24.309		X996.82	3.0817		X41.04	26.804
	V42.0	5.1414		X02YA0Z0	2.0482		aftercare_count	3.57		status_count	20.965		follow_up	1.8562		status_count	15.931
	X41.03	4.4647		follow_up	1.9674		comp_count	2.28		Z48.22	18.007		comp_count	1.5235		Z94.84	13.041
	V42.82	2.8395		V42.0	1.673		GENDERM	1.99		comp_count	12.461		status_count	1.347		follow_up	11.39
	V42.81	2.412		trans_int	1.4341		follow_up	1.95		trans_int	8.591		trans_int	1.0926		trans_int	11.156
	X41.04	2.3745		comp_count	0.4421		trans_int	1.59		RACE_CAUCASIAN	5.814		V42.6	0.7264		proc_count	10.819
	ETHNICITYUN	2.1354		DECEASEDY	0.4218		V58.44	1.41		V42.7	3.696		RACE_CAUCASIAN	0.5802		X41.01	9.443
	X996.83	2.0515		RACE_AFRICAN_AMERICAN	0.3619		DECEASEDY	1.21		GENDERM	3.623		DECEASEDY	0.5284		V42.0	8.7
	V42.7	1.1003		Z48.290	0		proc_count	0.486		V58.44	3.375		V58.44	0.3622		aftercare_count	7.733
	V42.8	0.8771		X30243X3	0		RACE_CAUCASIAN	0.204		ETHNICITYNH	3.327		GENDERM	0.3619		comp_count	7.189
	V42.6	0.8223		T86.92	0		V42.9	0.202		RACE_AFRICAN_AMERICAN	3.19		proc_count	0.1647		X41.03	4.976
	RACE_AFRICAN_AMERICAN	0.7666		X52.82	0		V42.0	0.192		T86.12	2.108		X996.8.1	0		RACE_CAUCASIAN	2.329
	X996.81	0.7078		V42.81	0		ETHNICITYUN	0.107		V42.82	1.708		X38242	0		ETHNICITYUN	2.02
	X996.85	0.6488		X996.89	0		V42.7	0.0505		proc_count	1.624		T86.02	0		GENDERM	1.958
	GENDERM	0.6058		Z94.83	0		RACE_UNKNOWN	0.000604		ETHNICITYUN	1.543		V42.1	0		ETHNICITYNH	1.536
